# Supplementary material for: Biological Effects of Magnetic Storms and ELF Magnetic Fields
Source: Biology (Basel). 2023 Dec 8;12(12):1506. doi: 10.3390/biology12121506 (PMC10740910; doi:10.3390/biology12121506)
Supplement: Supplementary file 1 [file biology-12-01506-s001.zip]

Archive with 1 entries (1 files):
- biology-2701051-supplementary.xlsx
