# Supplementary material for: Biological Effects of Magnetic Storms and ELF Magnetic Fields
Source: Biology (Basel). 2023 Dec 8;12(12):1506. doi: 10.3390/biology12121506 (PMC10740910; doi:10.3390/biology12121506)
Supplement: Supplementary file 1 [file biology-12-01506-s001.zip › biology-2701051-supplementary.xlsx]

## Sheet: Table S1
№	effect %	f, Hz	b, μТ	B, μТ	Duration, s	Effect % modulus	Sourse
1	-0.2	0.0001	0.008	55	31536000	20	2
2	0.3	0.0007	0.15	39	64800	30	2
2	0.25	0.0007	0.15	39	64800	25	2
2	0.25	0.0007	0.15	39	64800	25	2
2	0.25	0.0007	0.15	39	64800	25	2
3	-0.2	0.0007	0.15	40	18000	20	2
3	0.4	0.0007	0.15	39	18000	40	2
3	0.3	0.0007	0.15	39	18000	30	2
3	-0.2	0.0007	0.15	39	18000	20	2
3	0.4	0.0007	0.15	39	18000	40	2
4	0.5	0.01	0.09	38	172800	50	2
4	0.5	0.1	0.09	38	172800	50	2
4	0.5	3	0.09	38	172800	50	2
5	2	0.002	0.09	38	172800	200	2
5	2	3.5	0.09	38	172800	200	2
5	4	0.083666	0.09	38	172800	400	2
5	1.5	0.083666	0.09	38	172800	150	2
5	2	0.083666	0.09	38	172800	200	2
6	0.5	0.083666	0.06	35	172800	50	2
6	0.4	0.083666	0.06	35	172800	40	2
6	1	0.083666	0.06	35	172800	100	2
6	0.4	0.083666	0.06	35	172800	40	2
7	0.5	0.002	0.2	34	172800	50	2
7	0.5	3.5	0.2	34	172800	50	2
7	0.5	0.083666	0.2	34	172800	50	2
8	0.7	0.083666	0.3	32	172800	70	2
9	0.39	0.083666	0.071	72	86400	39	2
9	0.54	0.083666	0.071	42	86400	54	2
10	N/A	see table 1 footnote
11	0.1	0.0016	0.14	32	259200	10	2
11	0.1	0.016	1.14	32	259200	10	2
11	0.1	1.5	2.14	32	259200	10	2
11	0.1	5	3.14	32	259200	10	2
11	0.63	0.0894427	0.14	34	10800	63	2
12	N/A	see table 1 footnote
13	0.1	0.0016	0.12	34	86400	10	2
13	0.1	0.0894427	0.12	35	86400	10	2
13	0.1	5	0.12	36	86400	10	2
14	0.05	0.0016	0.05	37	86400	5	2
14	-0.05	5	0.05	38	86400	5	2
14	0.15	0.0894427	0.05	39	86400	15	2
14	-0.1	0.0894427	0.05	40	86400	10	2
14	-0.25	0.0016	0.05	41	86400	25	2
15	-0.25	0.0894427	0.05	40	86400	25	2
15	-0.1	0.0894427	0.05	39	86400	10	2
15	0.4	0.0894427	0.25	38	345600	40	2
16	-0.6	0.0894427	0.12	37	86400	60	2
17	-0.45	0.0894427	0.13	36	86400	45	2
18	0.2	0.0894427	0.07	35	86400	20	2
18	0.3	0.0894427	0.07	34	86400	30	2
19	-0.05	0.0894427	0.124	33	86400	5	2
19	-0.07	0.0894427	0.041	38	172800	7	2
20	0.07	0.0894427	0.041	38	172800	7	2
20	0.05	0.0894427	0.07	38	172800	5	2
21	0.04	0.0894427	0.04	38	172800	4	2
21	0.08	0.0894427	0.07	38	172800	8	2
22	0.25	0.0894427	0.041	38	86400	25	2
23	0.11	0.0894427	0.11	38	86400	11	2
24	0.07	0.0894427	0.07	38	86400	7	2
25	-0.6	0.0894427	0.11	38	86400	60	2
25	-0.4	0.0894427	0.11	38	86400	40	2
26	0.1	0.0894427	0.04	38	172800	10	2
26	0.32	0.0894427	0.07	38	86400	32	2
26	0.68	0.0894427	0.12	38	86400	68	2
27	-0.04	0.0894427	0.069	38	86400	4	2
27	-0.15	0.0894427	0.069	38	3648	15	2
27	-0.3	0.0894427	0.069	38	3648	30	2
28	0.05	0.0016	50	38	86400	5	2
28	-0.05	0.0016	0.05	38	86400	5	2
28	0.15	0.0016	0.05	38	86400	15	2
28	-0.1	0.0016	0.05	38	86400	10	2
28	-0.25	0.0016	0.05	38	86400	25	2
28	-0.25	0.0016	0.05	38	86400	25	2
29	0.03	7.9	2e-06	42	86400	3	2
29	-0.32	7.9	2e-06	42	86400	32	2
29	-0.03	7.9	2e-06	42	86400	3	2
29	-0.27	7.9	2e-06	42	86400	27	2
29	-0.02	7.9	2e-06	42	86400	2	2
29	-0.3	7.9	2e-06	42	86400	30	2
29	-0.03	7.9	2e-06	42	86400	3	2
29	-0.2	7.9	2e-06	42	86400	20	2

## Sheet: Table S2
№	effect %	f, Hz	b, μТ	B, μТ	Duration, s	Effect % modulus	Sourse code	Source name
2	0	50	0.001	4.1	604800	0	1	Laboratory
37	0.05	0.0016	0.05	0.04	86400	5	1	Laboratory
37	-0.05	0.0016	0.05	0.04	86400	5	1	Laboratory
37	0.15	0.0016	0.05	0.04	86400	15	1	Laboratory
37	-0.1	0.0016	0.05	0.04	86400	10	1	Laboratory
37	-0.25	0.0016	0.05	0.04	86400	25	1	Laboratory
37	-0.25	0.0016	0.05	0.04	86400	25	1	Laboratory
37	-0.1	0.0016	0.05	0.04	86400	10	1	Laboratory
14	0.13	315	0.061	38	1200	13	1	Laboratory
15	0.11	45	0.061	38	1200	11	1	Laboratory
15	0.13	50	0.061	38	1200	13	1	Laboratory
15	0.14	60	0.061	38	1200	14	1	Laboratory
15	0.11	15	0.061	38	1200	11	1	Laboratory
15	0.18	45	0.061	38	1200	18	1	Laboratory
15	0.14	60	0.061	38	1200	14	1	Laboratory
15	0.15	75	0.061	38	1200	15	1	Laboratory
15	0.09	90	0.061	38	1200	9	1	Laboratory
15	0.14	105	0.061	38	1200	14	1	Laboratory
64	0.25	0.38	0.08	42	144000	25	1	Laboratory
64	0.25	4.88	0.08	42	144000	25	1	Laboratory
64	0	0.38	0.08	42	144000	0	1	Laboratory
64	0	4.88	0.08	42	144000	0	1	Laboratory
64	-0.25	0.38	0.08	42	144000	25	1	Laboratory
64	-0.25	4.88	0.08	42	144000	25	1	Laboratory
64	-0.5	0.38	0.08	42	144000	50	1	Laboratory
64	-0.5	4.88	0.08	42	144000	50	1	Laboratory
41	-0.05	50	0.1	28	900	5	1	Laboratory
41	0.1	50	0.1	28	900	10	1	Laboratory
41	3	50	0.1	28	900	300	1	Laboratory
41	2	50	0.1	28	900	200	1	Laboratory
41	0.5	50	0.1	28	900	50	1	Laboratory
61	0.102	4.4	0.1	42	3600	10.2	1	Laboratory
61	2	4.4	0.1	42	3600	200	1	Laboratory
62	0.36	12.6	0.1	60	3600	36	1	Laboratory
62	0.36	48.5	0.1	60	3600	36	1	Laboratory
62	-0.19	12.6	0.1	60	3600	19	1	Laboratory
62	-0.19	48.5	0.1	60	3600	19	1	Laboratory
62	0.66	12.6	0.1	60	3600	66	1	Laboratory
62	0.66	48.5	0.1	60	3600	66	1	Laboratory
63	2.7	5.1	0.1	60	100800	270	1	Laboratory
63	2.7	5.26	0.1	60	100800	270	1	Laboratory
63	2.7	5.91	0.1	60	100800	270	1	Laboratory
63	2.7	6.26	0.1	60	100800	270	1	Laboratory
63	2.7	6.31	0.1	60	100800	270	1	Laboratory
63	2.7	6.98	0.1	60	100800	270	1	Laboratory
63	1.8	5.1	0.1	60	100800	180	1	Laboratory
63	1.8	5.26	0.1	60	100800	180	1	Laboratory
63	1.8	5.91	0.1	60	100800	180	1	Laboratory
63	1.8	6.26	0.1	60	100800	180	1	Laboratory
63	1.8	6.31	0.1	60	100800	180	1	Laboratory
63	1.8	6.98	0.1	60	100800	180	1	Laboratory
63	4	5.1	0.1	60	100800	400	1	Laboratory
63	4	5.26	0.1	60	100800	400	1	Laboratory
63	4	5.91	0.1	60	100800	400	1	Laboratory
63	4	6.26	0.1	60	100800	400	1	Laboratory
63	4	6.31	0.1	60	100800	400	1	Laboratory
63	4	6.98	0.1	60	100800	400	1	Laboratory
63	2	5.1	0.1	60	100800	200	1	Laboratory
63	2	5.26	0.1	60	100800	200	1	Laboratory
63	2	5.91	0.1	60	100800	200	1	Laboratory
63	2	6.26	0.1	60	100800	200	1	Laboratory
63	2	6.31	0.1	60	100800	200	1	Laboratory
63	2	6.98	0.1	60	100800	200	1	Laboratory
63	1.9	5.1	0.1	60	100800	190	1	Laboratory
63	1.9	5.26	0.1	60	100800	190	1	Laboratory
63	1.9	5.91	0.1	60	100800	190	1	Laboratory
63	1.9	6.26	0.1	60	100800	190	1	Laboratory
63	1.9	6.31	0.1	60	100800	190	1	Laboratory
63	1.9	6.98	0.1	60	100800	190	1	Laboratory
63	0.9	5.1	0.1	60	100800	90	1	Laboratory
63	0.9	5.26	0.1	60	100800	90	1	Laboratory
63	0.9	5.91	0.1	60	100800	90	1	Laboratory
63	0.9	6.26	0.1	60	100800	90	1	Laboratory
63	0.9	6.31	0.1	60	100800	90	1	Laboratory
63	0.9	6.98	0.1	60	100800	90	1	Laboratory
63	-0.4	5.1	0.1	60	100800	40	1	Laboratory
63	-0.4	5.26	0.1	60	100800	40	1	Laboratory
63	-0.4	5.91	0.1	60	100800	40	1	Laboratory
63	-0.4	6.26	0.1	60	100800	40	1	Laboratory
63	-0.4	6.31	0.1	60	100800	40	1	Laboratory
63	-0.4	6.98	0.1	60	100800	40	1	Laboratory
63	9	5.1	0.1	60	100800	900	1	Laboratory
63	9	5.26	0.1	60	100800	900	1	Laboratory
63	9	5.91	0.1	60	100800	900	1	Laboratory
63	9	6.26	0.1	60	100800	900	1	Laboratory
63	9	6.31	0.1	60	100800	900	1	Laboratory
63	9	6.98	0.1	60	100800	900	1	Laboratory
93	0.43	60	0.12	50	220752000	43	3	City and transport
94	0.5	50	0.15	53	441504000	50	3	City and transport
94	1.1	50	0.15	53	441504000	110	3	City and transport
61	0.102	16.5	0.16	42	3600	10.2	1	Laboratory
61	2	16.5	0.16	42	3600	200	1	Laboratory
28	1	60	0.2	0.001	604800	100	1	Laboratory
53	0.26	55	0.2	45	220752000	26	3	City and transport
8	0.3	7e-06	0.205	49	64800	30	1	Laboratory
8	0	7e-06	0.205	49	64800	0	1	Laboratory
8	0.25	7e-06	0.205	49	64800	25	1	Laboratory
8	0.25	7e-06	0.205	49	64800	25	1	Laboratory
8	0.25	7e-06	0.205	49	64800	25	1	Laboratory
9	-0.2	7e-06	0.205	49	18000	20	1	Laboratory
9	0.4	7e-06	0.205	49	18000	40	1	Laboratory
93	0.64	60	0.25	50	220752000	64	3	City and transport
94	0.2	50	0.25	53	441504000	20	3	City and transport
94	0.5	50	0.25	53	441504000	50	3	City and transport
94	0.3	50	0.25	53	441504000	30	3	City and transport
40	0.14	55	0.3	36	31536000	14	3	City and transport
53	0.53	55	0.3	45	220752000	53	3	City and transport
95	0.7	50	0.3	53	378432000	70	3	City and transport
95	0.7	50	0.3	53	378432000	70	3	City and transport
95	0	50	0.3	53	378432000	0	3	City and transport
20	0.1	60	0.31	0.1	900	10	1	Laboratory
30	0.2	55	0.31	40	1314000	20	3	City and transport
30	1.13	55	0.31	40	1314000	113	3	City and transport
94	0.3	50	0.35	53	441504000	30	3	City and transport
94	2.8	50	0.35	53	441504000	280	3	City and transport
53	0.87	55	0.4	45	220752000	87	3	City and transport
81	-0.5	50	0.4	49	6912000	50	1	Laboratory
81	0.25	50	0.4	49	6912000	25	1	Laboratory
29	0.27	55	0.41	45	1314000	27	3	City and transport
29	2.13	55	0.41	45	1314000	213	3	City and transport
53	0.8	55	0.5	45	220752000	80	3	City and transport
53	1.23	55	0.6	45	220752000	123	3	City and transport
61	0.102	1	0.6	42	3600	10.2	1	Laboratory
61	2	1	0.6	42	3600	200	1	Laboratory
28	1	60	1.2	0.001	604800	100	1	Laboratory
58	-0.05	16.6	1.5	38	86400	5	1	Laboratory
58	0.06	16.6	1.5	38	86400	6	1	Laboratory
58	0.05	16.6	1.5	38	86400	5	1	Laboratory
19	0.12	16	1.75	0.09	1200	12	1	Laboratory
21	0.05	60	2	0.1	480	5	1	Laboratory
27	0	60	2	45	1200	0	1	Laboratory
27	0	60	2	45	1200	0	1	Laboratory
40	0.14	55	2.5	36	31536000	14	3	City and transport
96	0.23	60	3.5	55	220752000	23	3	City and transport
96	0.27	60	3.5	55	220752000	27	3	City and transport
96	0.93	60	3.5	55	220752000	93	3	City and transport
96	0	60	3.5	55	220752000	0	3	City and transport
96	0	60	3.5	55	220752000	0	3	City and transport
96	4.83	60	3.5	55	220752000	483	3	City and transport
96	0	60	3.5	55	220752000	0	3	City and transport
96	1.23	60	3.5	55	220752000	123	3	City and transport
19	0.13	16	3.85	0.09	1200	13	1	Laboratory
22	0.4	60	4	0.001	240	40	1	Laboratory
27	1	60	4	45	1200	100	1	Laboratory
27	0.5	60	4	45	1200	50	1	Laboratory
6	-0.99	50	5	40	86400	99	3	City and transport
21	0.15	60	5	0.1	480	15	1	Laboratory
22	0.8	60	5	0.001	240	80	1	Laboratory
36	0.2	50	5	26	518400	20	1	Laboratory
36	-0.2	50	5	26	518400	20	1	Laboratory
44	-0.1	320	5	50	1800	10	1	Laboratory
44	-0.1	780	5	50	1800	10	1	Laboratory
44	-0.1	880	5	50	1800	10	1	Laboratory
44	-0.1	2600	5	50	1800	10	1	Laboratory
74	0.25	50	5	0.2	10800	25	1	Laboratory
92	0.7	60	5	50	315360000	70	3	City and transport
92	1	60	5	50	315360000	100	3	City and transport
92	0.8	60	5	50	315360000	80	3	City and transport
92	0.9	60	5	50	315360000	90	3	City and transport
19	0.15	16	5.57	0.09	1200	15	1	Laboratory
1	-0.15	7.8	6	4.1	259200	15	1	Laboratory
22	0.8	60	6	0.001	240	80	1	Laboratory
78	0.12	7	6	17	604800	12	1	Laboratory
78	0.12	14	6	17	604800	12	1	Laboratory
78	0.12	20	6	17	604800	12	1	Laboratory
78	-0.6	7.8	6	17	604800	60	1	Laboratory
78	-0.1	7.8	6	17	604800	10	1	Laboratory
67	-0.15	7.8	6.6	4	259200	15	1	Laboratory
19	0.14	16	6.82	0.09	1200	14	1	Laboratory
16	-0.05	45	7	36.6	82800	5	1	Laboratory
21	0.2	60	7	0.1	480	20	1	Laboratory
83	0.5	50	7	0.01	4260	50	1	Laboratory
83	5	50	7	0.01	4260	500	1	Laboratory
83	4	50	7	0.01	4260	400	1	Laboratory
83	2	50	7	0.01	4260	200	1	Laboratory
83	0.8	50	7	0.01	4260	80	1	Laboratory
83	1	50	7	0.01	900	100	1	Laboratory
83	0	50	7	0.01	4200	0	1	Laboratory
83	0	50	7	0.01	4200	0	1	Laboratory
83	0	50	7	0.01	4200	0	1	Laboratory
83	0	50	7	0.01	4200	0	1	Laboratory
83	0	50	7	0.01	4200	0	1	Laboratory
83	0	50	7	0.01	4200	0	1	Laboratory
96	0.23	60	7.5	55	220752000	23	3	City and transport
96	0.29	60	7.5	55	220752000	29	3	City and transport
96	1.87	60	7.5	55	220752000	187	3	City and transport
96	2.87	60	7.5	55	220752000	287	3	City and transport
96	0	60	7.5	55	220752000	0	3	City and transport
96	0	60	7.5	55	220752000	0	3	City and transport
96	4.64	60	7.5	55	220752000	464	3	City and transport
96	0	60	7.5	55	220752000	0	3	City and transport
96	1	60	7.5	55	220752000	100	3	City and transport
96	0.22	60	7.5	55	220752000	22	3	City and transport
19	0.12	16	7.65	0.09	1200	12	1	Laboratory
19	0.11	16	7.77	0.09	1200	11	1	Laboratory
22	1.1	60	8	0.001	240	110	1	Laboratory
24	0.15	60	8	20	1200	15	1	Laboratory
26	1.5	60	8	0.09	1200	150	1	Laboratory
26	0.8	60	8	0.09	1200	80	1	Laboratory
26	2.1	60	8	0.09	1200	210	1	Laboratory
27	2	60	8	45	1200	200	1	Laboratory
27	1	60	8	45	1200	100	1	Laboratory
22	0.8	60	9	0.001	240	80	1	Laboratory
21	0.4	60	10	0.1	480	40	1	Laboratory
27	2	60	10	45	1200	200	1	Laboratory
27	1.5	60	10	45	1200	150	1	Laboratory
78	-0.55	7.8	10	17	604800	55	1	Laboratory
78	-0.15	7.8	10	17	604800	15	1	Laboratory
67	-0.16	7.8	12	4	259200	16	1	Laboratory
42	-0.12	160	12.3	50	5400	12	1	Laboratory
42	0.1	160	12.3	50	18000	10	1	Laboratory
42	-0.7	160	12.3	50	18000	70	1	Laboratory
78	-0.4	7.8	13	17	604800	40	1	Laboratory
78	-0.2	7.8	13	17	604800	20	1	Laboratory
16	-0.25	45	14	36.6	82800	25	1	Laboratory
6	-0.99	60	15	40	86400	99	3	City and transport
83	0.8	50	15	0.01	900	80	1	Laboratory
42	-0.12	120	16.4	50	5400	12	1	Laboratory
42	0.1	120	16.4	50	18000	10	1	Laboratory
42	-0.7	120	16.4	50	18000	70	1	Laboratory
1	-0.2	7.8	17	4.1	259200	20	1	Laboratory
78	-0.3	7.8	17	17	604800	30	1	Laboratory
70	0	14.3	18	52	1036800	0	1	Laboratory
70	0.9	14.3	18	52	1036800	90	1	Laboratory
70	0	14.3	18	52	1036800	0	1	Laboratory
70	0.15	14.3	18	52	1036800	15	1	Laboratory
70	0	14.3	18	52	1036800	0	1	Laboratory
70	0.8	14.3	18	52	1036800	80	1	Laboratory
70	0	14.3	18	52	1036800	0	1	Laboratory
70	0.6	14.3	18	52	1036800	60	1	Laboratory
70	0	14.3	18	52	1036800	0	1	Laboratory
70	0.95	14.3	18	52	1036800	95	1	Laboratory
16	-0.75	45	20	36.6	82800	75	1	Laboratory
17	0.2	45	20	36.6	82800	20	1	Laboratory
22	1	60	20	0.001	240	100	1	Laboratory
57	0.12	16.6667	20	45	1036800	12	1	Laboratory
57	0.15	16.6667	20	45	1036800	15	1	Laboratory
57	0.05	16.6667	20	45	1036800	5	1	Laboratory
57	-0.5	16.6667	20	45	1036800	50	1	Laboratory
65	-0.04	25.5	20.3	29	3600	4	1	Laboratory
32	2	16	20.9	52	172800	200	1	Laboratory
32	9	16	20.9	52	172800	900	1	Laboratory
32	3	16	20.9	52	172800	300	1	Laboratory
32	2	14	20.9	52	172800	200	1	Laboratory
32	5	16	20.9	52	172800	500	1	Laboratory
32	6	18	20.9	52	172800	600	1	Laboratory
32	0	32	20.9	52	172800	0	1	Laboratory
3	-0.2	60	21	26	200	20	1	Laboratory
65	0.09	25.5	21	30	3600	9	1	Laboratory
69	0.26	16	21	43	900	26	1	Laboratory
69	0.23	30	21	43	900	23	1	Laboratory
69	0.21	64	21	43	900	21	1	Laboratory
69	0.26	16	21	43	900	26	1	Laboratory
69	0.21	28	21	43	900	21	1	Laboratory
69	0.18	55	21	43	900	18	1	Laboratory
65	0.15	25.5	21.7	31	3600	15	1	Laboratory
65	0.04	25.5	22.4	32	3600	4	1	Laboratory
18	-0.7	45	23.8	36.6	82800	70	1	Laboratory
1	-0.26	7.8	24	4.1	259200	26	1	Laboratory
68	0.8	7	24	126	259200	80	1	Laboratory
68	0.8	14	24	126	259200	80	1	Laboratory
68	0.8	21	24	126	259200	80	1	Laboratory
78	0.14	7	24	17	604800	14	1	Laboratory
78	0.14	14	24	17	604800	14	1	Laboratory
78	0.14	20	24	17	604800	14	1	Laboratory
78	-0.4	7.8	24	17	604800	40	1	Laboratory
10	1	50	25	41.8	3600	100	1	Laboratory
16	-0.75	45	25	36.6	82800	75	1	Laboratory
65	-0.06	9	25.9	37	3600	6	1	Laboratory
65	0.04	16.7	25.9	37	3600	4	1	Laboratory
65	-0.09	20	25.9	37	3600	9	1	Laboratory
65	-0.05	25.5	25.9	37	3600	5	1	Laboratory
65	0.05	30	25.9	37	3600	5	1	Laboratory
65	0.05	40	25.9	37	3600	5	1	Laboratory
65	0.01	50	25.9	37	3600	1	1	Laboratory
65	-0.04	60	25.9	37	3600	4	1	Laboratory
65	-0.01	80	25.9	37	3600	1	1	Laboratory
23	0.05	60	28	0.001	1200	5	1	Laboratory
4	0.2	60	29	42	259200	20	1	Laboratory
12	0.25	9	30	43	54000	25	1	Laboratory
12	0.2	12	30	43	54000	20	1	Laboratory
12	0.05	16	30	43	54000	5	1	Laboratory
12	0.3	18	30	43	54000	30	1	Laboratory
12	0	25	30	43	54000	0	1	Laboratory
12	-0.2	60	30	43	54000	20	1	Laboratory
12	-0.2	9	30	43	54000	20	1	Laboratory
12	0	12	30	43	54000	0	1	Laboratory
12	0	16	30	43	54000	0	1	Laboratory
12	0	18	30	43	54000	0	1	Laboratory
12	0	25	30	43	54000	0	1	Laboratory
12	-0.1	60	30	43	54000	10	1	Laboratory
17	-0.3	45	30	36.6	82800	30	1	Laboratory
17	-0.6	45	30	36.6	82800	60	1	Laboratory
56	0	50	30	0.001	2073600	0	1	Laboratory
85	0.15	35.8	32.6	46.5	7200	15	1	Laboratory
42	-0.12	60	32.8	50	5400	12	1	Laboratory
42	0.1	60	32.8	50	18000	10	1	Laboratory
42	-0.7	60	32.8	50	18000	70	1	Laboratory
16	-0.4	45	37	36.6	82800	40	1	Laboratory
3	0.3	60	40	29	200	30	1	Laboratory
3	-0.08	60	40	26	200	8	1	Laboratory
33	1.2	16.3	40	20	2100	120	1	Laboratory
74	0.3	50	40	0.2	10800	30	1	Laboratory
85	0.2	35.8	41.9	46.5	7200	20	1	Laboratory
16	-0.2	45	46	36.6	82800	20	1	Laboratory
52	2	50	50	39	324000	200	1	Laboratory
52	0.6	50	50	39	324000	60	1	Laboratory
52	0.15	50	50	39	324000	15	1	Laboratory
52	-0.55	50	50	39	324000	55	1	Laboratory
52	0.5	50	50	39	324000	50	1	Laboratory
52	0	50	50	39	324000	0	1	Laboratory
52	0	50	50	39	324000	0	1	Laboratory
83	0.9	50	50	0.01	900	90	1	Laboratory
4	0.3	60	55	42	259200	30	1	Laboratory
4	0.035	60	55	42	7200	3.5	1	Laboratory
3	-0.5	60	57	26	200	50	1	Laboratory
3	-0.08	60	57	10	200	8	1	Laboratory
85	0.32	35.8	60.5	46.5	7200	32	1	Laboratory
5	-0.1	13	74	41	86400	10	1	Laboratory
5	-0.24	16	74	41	86400	24	1	Laboratory
5	0.03	27	74	41	86400	3	1	Laboratory
5	0.25	30	74	41	86400	25	1	Laboratory
5	0.05	33	74	41	86400	5	1	Laboratory
85	0.4	35.8	74.4	46.5	7200	40	1	Laboratory
24	0.6	60	80	20	1200	60	1	Laboratory
38	-0.45	50	80	40	158400	45	1	Laboratory
38	0.05	50	80	40	158400	5	1	Laboratory
38	0.15	50	80	40	158400	15	1	Laboratory
85	0.44	35.8	83.7	46.5	7200	44	1	Laboratory
4	0.15	60	88	42	259200	15	1	Laboratory
85	0.36	35.8	97.7	46.5	7200	36	1	Laboratory
42	-0.12	20	98	50	5400	12	1	Laboratory
42	0.1	20	98	50	18000	10	1	Laboratory
42	-0.7	20	98	50	18000	70	1	Laboratory
2	0	50	100	4.1	604800	0	1	Laboratory
10	0.5	50	100	41.8	3600	50	1	Laboratory
34	0.15	50	100	1	86400	15	1	Laboratory
51	0.3	50	100	0.9	648000	30	1	Laboratory
51	0.2	50	100	0.9	648000	20	1	Laboratory
52	3	50	100	39	324000	300	1	Laboratory
52	1.5	50	100	39	324000	150	1	Laboratory
52	0.5	50	100	39	324000	50	1	Laboratory
52	-0.75	50	100	39	324000	75	1	Laboratory
52	0.75	50	100	39	324000	75	1	Laboratory
52	0	50	100	39	324000	0	1	Laboratory
52	-0.25	50	100	39	324000	25	1	Laboratory
54	0	50	100	0.001	900	0	1	Laboratory
54	0.8	50	100	0.001	900	80	1	Laboratory
55	0.2	50	100	0.009	600	20	1	Laboratory
55	-0.05	50	100	0.009	600	5	1	Laboratory
56	0	50	100	0.001	2073600	0	1	Laboratory
76	-0.029	50	100	42	172800	2.9	1	Laboratory
4	0.02	60	105	42	259200	2	1	Laboratory
4	0.02	60	105	42	7200	2	1	Laboratory
85	0.29	35.8	130.2	46.5	7200	29	1	Laboratory
25	0	50	150	12	86400	0	1	Laboratory
85	0.04	35.8	158.1	46.5	7200	4	1	Laboratory
4	0.28	60	164	42	259200	28	1	Laboratory
4	0.03	60	164	42	7200	3	1	Laboratory
2	0	50	200	4.1	604800	0	1	Laboratory
77	0	50	200	13	345600	0	1	Laboratory
77	0	50	200	13	345600	0	1	Laboratory
77	-0.6	50	200	13	345600	60	1	Laboratory
77	-0.6	50	200	13	345600	60	1	Laboratory
77	-0.05	50	200	13	345600	5	1	Laboratory
77	-0.05	50	200	13	345600	5	1	Laboratory
77	0.2	50	200	13	345600	20	1	Laboratory
4	0.02	60	227	42	259200	2	1	Laboratory
4	0.02	60	227	42	7200	2	1	Laboratory
13	-0.4	50	250	37	1800	40	1	Laboratory
36	-0.4	50	250	26	518400	40	1	Laboratory
36	-0.25	50	250	26	518400	25	1	Laboratory
4	0.12	60	265	42	259200	12	1	Laboratory
89	0.05	20	268	44	60	5	1	Laboratory
25	0.46	50	300	12	86400	46	1	Laboratory
4	0	60	311	42	259200	0	1	Laboratory
4	0.11	60	361	42	259200	11	1	Laboratory
31	0.9	50	400	18.5	1800	90	1	Laboratory
31	0.05	50	400	18.5	1800	5	1	Laboratory
77	0	50	400	13	345600	0	1	Laboratory
77	0	50	400	13	345600	0	1	Laboratory
77	-0.6	50	400	13	345600	60	1	Laboratory
77	-0.8	50	400	13	345600	80	1	Laboratory
77	-0.08	50	400	13	345600	8	1	Laboratory
77	-0.15	50	400	13	345600	15	1	Laboratory
77	0.2	50	400	13	345600	20	1	Laboratory
84	1.2	50	400	35	21600	120	1	Laboratory
84	0.4	50	400	35	604800	40	1	Laboratory
84	0.4	50	400	35	1209600	40	1	Laboratory
84	0	50	400	35	2419200	0	1	Laboratory
84	0.4	50	400	35	21600	40	1	Laboratory
84	-0.25	50	400	35	1209600	25	1	Laboratory
84	-0.2	50	400	35	21600	20	1	Laboratory
84	-0.2	50	400	35	1209600	20	1	Laboratory
84	-0.8	50	400	35	21600	80	1	Laboratory
84	-0.8	50	400	35	604800	80	1	Laboratory
84	-0.75	50	400	35	1209600	75	1	Laboratory
84	0	50	400	35	2419200	0	1	Laboratory
84	0.3	50	400	35	21600	30	1	Laboratory
84	0.25	50	400	35	604800	25	1	Laboratory
84	0.25	50	400	35	1209600	25	1	Laboratory
84	0.25	50	400	35	2419200	25	1	Laboratory
84	-0.8	50	400	35	21600	80	1	Laboratory
84	-0.6	50	400	35	604800	60	1	Laboratory
84	-0.75	50	400	35	1209600	75	1	Laboratory
84	-0.9	50	400	35	2419200	90	1	Laboratory
4	-0.18	60	412	42	259200	18	1	Laboratory
13	0	50	500	37	1800	0	1	Laboratory
13	0.36	50	500	37	900	36	1	Laboratory
13	0.2	50	500	37	300	20	1	Laboratory
13	-0.4	50	500	37	1800	40	1	Laboratory
13	-0.14	50	500	37	300	14	1	Laboratory
13	-0.23	50	500	37	900	23	1	Laboratory
13	-0.31	50	500	37	300	31	1	Laboratory
13	-0.33	50	500	37	900	33	1	Laboratory
13	0.33	50	500	37	1800	33	1	Laboratory
13	0.36	50	500	37	1800	36	1	Laboratory
13	-0.37	50	500	37	900	37	1	Laboratory
45	-0.25	15	500	45	1200	25	1	Laboratory
45	-0.2	50	500	45	1200	20	1	Laboratory
45	-0.08	100	500	45	1200	8	1	Laboratory
46	-0.3	15	500	45	10	30	1	Laboratory
46	-0.35	50	500	45	10	35	1	Laboratory
46	-0.35	100	500	45	10	35	1	Laboratory
49	0	50	500	500	604800	0	1	Laboratory
56	0	50	500	0.001	2073600	0	1	Laboratory
73	0	50	500	45	43200000	0	1	Laboratory
73	-0.15	50	500	45	43200000	15	1	Laboratory
90	0.29	15	500	50	600	29	1	Laboratory
90	0.32	15	500	50	1200	32	1	Laboratory
90	0.38	15	500	50	1800	38	1	Laboratory
90	0.1	50	500	50	600	10	1	Laboratory
90	0.71	50	500	50	1200	71	1	Laboratory
90	0.86	50	500	50	1800	86	1	Laboratory
90	-0.3	15	500	50	1200	30	1	Laboratory
90	-0.4	15	500	50	1800	40	1	Laboratory
90	-0.25	15	500	50	1200	25	1	Laboratory
90	-0.35	15	500	50	1800	35	1	Laboratory
25	0.45	50	680	12	28800	45	1	Laboratory
25	0.71	50	680	12	57600	71	1	Laboratory
25	0.78	50	680	12	86400	78	1	Laboratory
25	0.79	50	680	12	172800	79	1	Laboratory
25	0.4	50	680	12	86400	40	1	Laboratory
25	0.6	50	680	12	86400	60	1	Laboratory
25	0.65	50	680	12	86400	65	1	Laboratory
25	0.61	50	680	12	86400	61	1	Laboratory
86	2.2	60	700	50	100800	220	1	Laboratory
86	1.1	60	700	50	100800	110	1	Laboratory
86	1.1	60	700	50	100800	110	1	Laboratory
86	7	60	700	50	100800	700	1	Laboratory
38	-0.36	50	800	40	158400	36	1	Laboratory
38	0.25	50	800	40	158400	25	1	Laboratory
38	-0.4	50	800	40	158400	40	1	Laboratory
77	0	50	800	13	345600	0	1	Laboratory
77	0	50	800	13	345600	0	1	Laboratory
77	-0.5	50	800	13	345600	50	1	Laboratory
77	-0.9	50	800	13	345600	90	1	Laboratory
77	-0.1	50	800	13	345600	10	1	Laboratory
77	-0.12	50	800	13	345600	12	1	Laboratory
77	0.2	50	800	13	345600	20	1	Laboratory
77	0.35	50	800	13	345600	35	1	Laboratory
89	0.1	20	902	44	60	10	1	Laboratory
35	-0.1	50	1000	38	3600	10	1	Laboratory
45	-0.27	15	1000	45	1200	27	1	Laboratory
45	-0.22	50	1000	45	1200	22	1	Laboratory
45	-0.1	100	1000	45	1200	10	1	Laboratory
46	-0.25	15	1000	45	10	25	1	Laboratory
46	-0.25	50	1000	45	10	25	1	Laboratory
46	-0.25	100	1000	45	10	25	1	Laboratory
50	0.1	50	1000	0.001	36000	10	1	Laboratory
50	0.15	50	1000	0.001	36000	15	1	Laboratory
50	3.5	50	1000	0.001	36000	350	1	Laboratory
50	0.75	50	1000	0.001	36000	75	1	Laboratory
50	0	50	1000	0.001	36000	0	1	Laboratory
50	0.08	50	1000	0.001	36000	8	1	Laboratory
50	0	50	1000	0.001	36000	0	1	Laboratory
50	0	50	1000	0.001	36000	0	1	Laboratory
54	0	50	1000	0.001	900	0	1	Laboratory
55	0.05	50	1000	0.009	600	5	1	Laboratory
55	-0.15	50	1000	0.009	600	15	1	Laboratory
66	0.5	50	1000	0.001	259200	50	1	Laboratory
66	0.2	50	1000	0.001	259200	20	1	Laboratory
66	0	50	1000	0.001	259200	0	1	Laboratory
66	0.02	50	1000	0.001	259200	2	1	Laboratory
66	0.015	50	1000	0.001	259200	1.5	1	Laboratory
66	-0.05	50	1000	0.001	259200	5	1	Laboratory
72	3.5	50	1000	40	172800	350	1	Laboratory
72	0	50	1000	40	172800	0	1	Laboratory
72	1.4	50	1000	40	172800	140	1	Laboratory
72	-0.33	50	1000	40	172800	33	1	Laboratory
76	-0.037	50	1000	42	172800	3.7	1	Laboratory
79	-0.1	50	1000	0.3	172800	10	1	Laboratory
79	-0.2	50	1000	0.3	172800	20	1	Laboratory
79	0.3	50	1000	0.3	14400	30	1	Laboratory
79	0.5	50	1000	0.3	14400	50	1	Laboratory
79	0.8	50	1000	0.3	86400	80	1	Laboratory
79	1.2	50	1000	0.3	86400	120	1	Laboratory
79	0	50	1000	0.3	86400	0	1	Laboratory
79	0.7	50	1000	0.3	21600	70	1	Laboratory
79	0	50	1000	0.3	21600	0	1	Laboratory
79	-0.3	50	1000	0.3	172800	30	1	Laboratory
79	-0.2	50	1000	0.3	259200	20	1	Laboratory
79	0.25	50	1000	0.3	172800	25	1	Laboratory
79	0.3	50	1000	0.3	172800	30	1	Laboratory
79	-0.25	50	1000	0.3	86400	25	1	Laboratory
79	-0.8	50	1000	0.3	172800	80	1	Laboratory
79	-0.9	50	1000	0.3	259200	90	1	Laboratory
79	-0.3	50	1000	0.3	172800	30	1	Laboratory
79	-0.25	50	1000	0.3	259200	25	1	Laboratory
80	0.2	50	1000	0.3	86400	20	1	Laboratory
80	0.25	50	1000	0.3	172800	25	1	Laboratory
80	0.4	50	1000	0.3	259200	40	1	Laboratory
80	0.3	50	1000	0.3	86400	30	1	Laboratory
80	0.7	50	1000	0.3	172800	70	1	Laboratory
80	0.4	50	1000	0.3	259200	40	1	Laboratory
80	-0.2	50	1000	0.3	86400	20	1	Laboratory
80	-0.25	50	1000	0.3	172800	25	1	Laboratory
80	-0.15	50	1000	0.3	259200	15	1	Laboratory
80	0.2	50	1000	0.3	259200	20	1	Laboratory
80	1	50	1000	0.3	259200	100	1	Laboratory
80	4	50	1000	0.3	259200	400	1	Laboratory
80	2	50	1000	0.3	259200	200	1	Laboratory
83	2	50	1000	0.01	4260	200	1	Laboratory
83	4.5	50	1000	0.01	4260	450	1	Laboratory
83	4.5	50	1000	0.01	4260	450	1	Laboratory
83	4.5	50	1000	0.01	4260	450	1	Laboratory
83	2	50	1000	0.01	900	200	1	Laboratory
83	2	50	1000	0.01	900	200	1	Laboratory
83	0	50	1000	0.01	4200	0	1	Laboratory
83	0	50	1000	0.01	4200	0	1	Laboratory
83	0	50	1000	0.01	4200	0	1	Laboratory
83	0	50	1000	0.01	4200	0	1	Laboratory
83	0	50	1000	0.01	4200	0	1	Laboratory
83	0	50	1000	0.01	4200	0	1	Laboratory
88	0.9	50	1000	44	86400	90	1	Laboratory
88	0.9	50	1000	44	86400	90	1	Laboratory
88	0.15	50	1000	44	86400	15	1	Laboratory
88	0.2	50	1000	44	86400	20	1	Laboratory
88	1	50	1000	44	86400	100	1	Laboratory
88	1	50	1000	44	86400	100	1	Laboratory
88	1	50	1000	44	86400	100	1	Laboratory
88	0.2	50	1000	44	86400	20	1	Laboratory
88	0.25	50	1000	44	86400	25	1	Laboratory
88	0.3	50	1000	44	86400	30	1	Laboratory
88	4	50	1000	44	86400	400	1	Laboratory
90	0.72	15	1000	50	600	72	1	Laboratory
90	0.8	15	1000	50	1200	80	1	Laboratory
90	0.94	15	1000	50	1800	94	1	Laboratory
90	3.8	50	1000	50	600	380	1	Laboratory
90	3.45	50	1000	50	1200	345	1	Laboratory
90	3.12	50	1000	50	1800	312	1	Laboratory
90	-0.3	15	1000	50	600	30	1	Laboratory
90	-0.25	15	1000	50	1200	25	1	Laboratory
90	-0.4	15	1000	50	1800	40	1	Laboratory
90	-0.2	15	1000	50	600	20	1	Laboratory
90	-0.5	15	1000	50	1200	50	1	Laboratory
90	-0.75	15	1000	50	1800	75	1	Laboratory
76	-0.043	50	1200	42	172800	4.3	1	Laboratory
76	0.057	50	1200	42	172800	5.7	1	Laboratory
76	0.067	50	1200	42	172800	6.7	1	Laboratory
76	0.075	50	1200	42	172800	7.5	1	Laboratory
43	0.1	40	1500	30	162000	10	1	Laboratory
43	0.25	40	1500	30	162000	25	1	Laboratory
43	0.02	40	1500	30	162000	2	1	Laboratory
43	0.12	40	1500	30	162000	12	1	Laboratory
43	0	40	1500	30	162000	0	1	Laboratory
43	0.5	40	1500	30	162000	50	1	Laboratory
43	0	40	1500	30	162000	0	1	Laboratory
43	-0.1	40	1500	30	162000	10	1	Laboratory
43	0	40	1500	30	162000	0	1	Laboratory
43	0.6	120	1500	30	162000	60	1	Laboratory
82	-0.3	60	1500	0.47	518400	30	1	Laboratory
82	-0.2	60	1500	0.47	518400	20	1	Laboratory
82	0.3	60	1500	0.47	518400	30	1	Laboratory
82	-0.6	60	1500	0.47	518400	60	1	Laboratory
82	-0.1	60	1500	0.47	518400	10	1	Laboratory
82	1	60	1500	0.47	518400	100	1	Laboratory
82	1	60	1500	0.47	518400	100	1	Laboratory
49	0.1	50	1750	500	604800	10	1	Laboratory
11	-0.15	50	2000	40	345600	15	1	Laboratory
11	0	50	2000	40	345600	0	1	Laboratory
39	-0.15	60	2000	38	180	15	1	Laboratory
39	-0.6	60	2000	38	180	60	1	Laboratory
39	0.07	60	2000	38	180	7	1	Laboratory
39	0.05	60	2000	38	180	5	1	Laboratory
39	0.9	60	2000	38	180	90	1	Laboratory
39	-0.9	60	2000	38	180	90	1	Laboratory
39	0.3	60	2000	38	180	30	1	Laboratory
39	0.39	60	2000	38	180	39	1	Laboratory
39	0.13	60	2000	38	180	13	1	Laboratory
39	1.13	60	2000	38	180	113	1	Laboratory
39	11.07	60	2000	38	180	1107	1	Laboratory
39	-0.41	60	2000	38	180	41	1	Laboratory
39	0.41	60	2000	38	180	41	1	Laboratory
39	0.48	60	2000	38	180	48	1	Laboratory
39	0.72	60	2000	38	180	72	1	Laboratory
39	0.31	60	2000	38	180	31	1	Laboratory
39	0.35	60	2000	38	180	35	1	Laboratory
39	0.35	60	2000	38	180	35	1	Laboratory
39	0.35	60	2000	38	180	35	1	Laboratory
45	-0.3	15	2000	45	1200	30	1	Laboratory
45	-0.25	50	2000	45	1200	25	1	Laboratory
45	-0.15	100	2000	45	1200	15	1	Laboratory
46	-0.2	15	2000	45	10	20	1	Laboratory
46	-0.25	50	2000	45	10	25	1	Laboratory
46	-0.25	100	2000	45	10	25	1	Laboratory
47	-0.8	15	2000	45	1200	80	1	Laboratory
47	-0.4	15	2000	45	1200	40	1	Laboratory
48	-0.05	15	2000	45	1200	5	1	Laboratory
48	-0.2	15	2000	45	2400	20	1	Laboratory
48	-0.25	15	2000	45	3600	25	1	Laboratory
49	0.15	50	2000	500	604800	15	1	Laboratory
49	0.25	50	2000	500	604800	25	1	Laboratory
75	1	50	2000	48	172800	100	1	Laboratory
75	-0.3	50	2000	48	172800	30	1	Laboratory
75	-0.6	50	2000	48	172800	60	1	Laboratory
75	0.22	50	2000	48	172800	22	1	Laboratory
75	-0.3	50	2000	48	172800	30	1	Laboratory
75	-0.6	50	2000	48	172800	60	1	Laboratory
75	4.8	50	2000	48	172800	480	1	Laboratory
75	2.6	50	2000	48	172800	260	1	Laboratory
75	1.6	50	2000	48	172800	160	1	Laboratory
87	0.3	50	2000	44	172800	30	1	Laboratory
87	2.6	50	2000	44	172800	260	1	Laboratory
87	-0.15	50	2000	44	172800	15	1	Laboratory
87	30	50	2000	44	172800	3000	1	Laboratory
87	1	50	2000	44	172800	100	1	Laboratory
90	1.47	15	2000	50	600	147	1	Laboratory
90	1.36	15	2000	50	1200	136	1	Laboratory
90	1.03	15	2000	50	1800	103	1	Laboratory
90	4.07	50	2000	50	600	407	1	Laboratory
90	4.13	50	2000	50	1200	413	1	Laboratory
90	4.41	50	2000	50	1800	441	1	Laboratory
90	-0.3	15	2000	50	600	30	1	Laboratory
90	-0.3	15	2000	50	1200	30	1	Laboratory
90	-0.4	15	2000	50	1800	40	1	Laboratory
90	-0.2	15	2000	50	600	20	1	Laboratory
90	-0.4	15	2000	50	1200	40	1	Laboratory
90	-0.55	15	2000	50	1800	55	1	Laboratory
91	0	50	2000	50	86400	0	1	Laboratory
49	0.3	50	2250	500	604800	30	1	Laboratory
49	0.8	50	2250	500	604800	80	1	Laboratory
49	0.8	50	2250	500	604800	80	1	Laboratory
49	0.45	50	2500	500	604800	45	1	Laboratory
49	1	50	2500	500	604800	100	1	Laboratory
49	1	50	2500	500	604800	100	1	Laboratory
49	0.45	50	2750	500	604800	45	1	Laboratory
49	1	50	2750	500	604800	100	1	Laboratory
49	1	50	2750	500	604800	100	1	Laboratory
7	-0.6	50	3000	50	1728000	60	1	Laboratory
7	-0.1	51	3000	50	1728000	10	1	Laboratory
7	0.05	52	3000	50	1728000	5	1	Laboratory
49	0.5	50	3000	500	604800	50	1	Laboratory
49	1	50	3000	500	604800	100	1	Laboratory
49	1	50	3000	500	604800	100	1	Laboratory
73	0	50	5000	45	43200000	0	1	Laboratory
73	-0.2	50	5000	45	43200000	20	1	Laboratory
54	0	50	7000	0.001	900	0	1	Laboratory
55	0.1	50	7000	0.009	600	10	1	Laboratory
55	-0.2	50	7000	0.009	600	20	1	Laboratory
83	3.5	50	10000	0.01	900	350	1	Laboratory
71	0.28	5	12000	50	1800	28	1	Laboratory
71	0.27	7	12000	50	1800	27	1	Laboratory
2	0	50	300000	4.1	604800	0	1	Laboratory
60	0	50	300000	45	3024000	0	1	Laboratory
60	0	50	300000	45	3024000	0	1	Laboratory
59	0	50	400000	1	60	0	1	Laboratory
